# Supplementary material for: Past, Present and Future of Membrane Technology in Spain
Source: Membranes (Basel). 2021 Oct 24;11(11):808. doi: 10.3390/membranes11110808 (PMC8625950; doi:10.3390/membranes11110808)
Supplement: Supplementary file 1 [file membranes-11-00808-s001.zip]

Archive with 1 entries (1 files):
- membranes-1409007-SM.pdf
